# Supplementary material for: Clinical Characteristics and Outcomes of Patients Hospitalized with Epidermolysis Bullosa: A Retrospective Population-Based Observational Study in Spain (2016–2021)
Source: Biomedicines. 2023 Sep 20;11(9):2584. doi: 10.3390/biomedicines11092584 (PMC10526251; doi:10.3390/biomedicines11092584)
Supplement: Supplementary file 1 [file biomedicines-11-02584-s001.zip]

Archive with 3 entries (3 files):
- Table S1. Biomedicine.pdf
- Table S2. Biomedicine.pdf
- Table S3. Biomedicine.pdf
